# Supplementary material for: Relationship between body mass index and residential segregation in large cities of Latin America
Source: BMC Public Health. 2024 Jun 22;24:1664. doi: 10.1186/s12889-024-19074-9 (PMC11193227; doi:10.1186/s12889-024-19074-9)
Supplement: Supplementary file 2 — Supplementary Material 2. [file 12889_2024_19074_MOESM2_ESM.xlsx]

## Sheet: Table S1
Table S1: Goodness of fit statistics and intra-class correlation coefficient summary statistics by segregation index group of models.
Model	Mean_AIC	SD_AIC	Mean_BIC	SD_BIC	Mean_ICC	SD_ICC
Null model	45221.1	42453.1	45240.1	42456.6	0.0125058	0.00541673
Dissimilarity	45222.3	41013.8	45247.8	41018.4	0.0119914	0.00541407
Dissimilarity adj. Indiv	44775.8	39656.2	44839.4	39667.2	0.0114322	0.00604109
Dissimilarity adj. City + Indiv	44775.4	39620.8	44845.4	39633	0.00991087	0.00553336
Isolation	45222.1	41014	45247.5	41018.5	0.0115746	0.00562618
Isolation adj. Indiv	44776.2	39656.3	44839.8	39667.4	0.0117067	0.00638401
Isolation adj. City + Indiv	44774.9	39621.1	44844.8	39633.3	0.00914359	0.0052204
Estimate and standard deviation (SD) for the indicators of model fit across country and sex strata, for each of 8 model specifications in addition to the empty model. AIC = Akaike information criteria; BIC = Bayesian information criteria; logLik = natural logarithm of the likelihood; ICC = Intraclass correlation coefficient. In bold: lowest value per statistic and group of models.

## Sheet: Table S2
Table S2: Continuous response linear mixed model coefficients for the null, explanatory variable only and complete model, stratified by sex.
		Females					Males
		Null model	Dissimilarity	Dissimilarity adj. City + Indiv	Isolation	Isolation adj. City + Indiv	Null model	Dissimilarity	Dissimilarity adj. City + Indiv	Isolation	Isolation adj. City + Indiv
Brazil	Fixed effects
	(Intercept)	27.033 (26.825 - 27.24)	27.204 (25.491 - 28.916)	26.763 (25.253 - 28.273)	26.707 (25.763 - 27.651)	25.98 (24.92 - 27.039)	26.571 (26.407 - 26.734)	27.422 (26.106 - 28.739)	25.573 (24.299 - 26.847)	27.014 (26.284 - 27.743)	25.207 (24.329 - 26.084)
	City level
	Dissimilarity		-0.526 (-5.755 - 4.702)	-2.33 (-7.5 - 2.841)				-2.622 (-6.645 - 1.402)	-3.557 (-7.9 - 0.787)
	Isolation				0.725 (-1.325 - 2.774)	0.899 (-4.034 - 5.832)				-0.988 (-2.576 - 0.6)	-3.329 (-7.366 - 0.707)
	Poverty			0.775 (-1.232 - 2.781)		-0.491 (-5.344 - 4.362)			0.604 (-1.081 - 2.289)		2.975 (-0.987 - 6.938)
	Individual level
	Age[18,30]			Ref		Ref			Ref		Ref
	Age(31,44]			1.86 (1.67 - 2.051)		1.86 (1.669 - 2.05)			1.934 (1.747 - 2.12)		1.934 (1.748 - 2.12)
	Age(44,57]			2.446 (2.232 - 2.659)		2.443 (2.23 - 2.657)			2.186 (1.98 - 2.392)		2.186 (1.98 - 2.392)
	Age(57,70]			2.442 (2.191 - 2.694)		2.44 (2.188 - 2.691)			2.125 (1.872 - 2.377)		2.125 (1.872 - 2.377)
	Education None			Ref		Ref			Ref		Ref
	Education Primary			-0.178 (-0.411 - 0.055)		-0.178 (-0.412 - 0.055)			0.2 (-0.027 - 0.426)		0.201 (-0.026 - 0.427)
	Education Secondary			-0.965 (-1.18 - -0.75)		-0.964 (-1.179 - -0.749)			0.975 (0.763 - 1.187)		0.975 (0.763 - 1.187)
	Education Tertiary			-1.862 (-2.117 - -1.607)		-1.864 (-2.118 - -1.609)			0.94 (0.686 - 1.194)		0.936 (0.682 - 1.19)
	Random effects
	City	0.254908	0.254297	0.178801	0.249869	0.185697	0.142156	0.131559	0.114807	0.131543	0.112967
	Residuals	28.0595	28.0595	26.507	28.0594	26.5068	20.1962	20.1961	19.2406	20.1963	19.2411
	ICC	0.00900278	0.00898137	0.00670023	0.0088264	0.0069569	0.00698955	0.0064719	0.0059315	0.00647107	0.00583686
	Adjustment
	AIC	114533	114535	113487	114535	113488	81221.7	81222.1	80561.1	81222.3	80561.1
	BIC	114557	114567	113573	114566	113574	81244.3	81252.3	80644	81252.4	80644
	logLik	-57263.6	-57263.6	-56732.5	-57263.4	-56732.8	-40607.9	-40607.1	-40269.5	-40607.1	-40269.5
Chile	Fixed effects
	(Intercept)	28.272 (27.823 - 28.72)	27.19 (24.377 - 30.004)	26.503 (23.727 - 29.28)	27.315 (25.592 - 29.038)	26.726 (24.787 - 28.665)	27.753 (27.439 - 28.067)	27.913 (25.848 - 29.979)	26.475 (24.25 - 28.7)	26.707 (25.502 - 27.911)	25.183 (23.379 - 26.987)
	City level
	Dissimilarity		4.295 (-6.749 - 15.339)	4.97 (-6.027 - 15.966)				-0.637 (-8.736 - 7.461)	-2.313 (-9.513 - 4.888)
	Isolation				4.735 (-3.54 - 13.01)	7.849 (-3.975 - 19.673)				5.3 (-0.681 - 11.282)	6.519 (-1.989 - 15.027)
	Poverty			-1.667 (-12.784 - 9.45)		-7.603 (-23.15 - 7.944)			4.487 (-3.162 - 12.136)		-2.41 (-12.882 - 8.062)
	Individual level
	Age[18,30]			Ref		Ref			Ref		Ref
	Age(31,44]			1.529 (0.815 - 2.243)		1.525 (0.811 - 2.24)			1.544 (0.841 - 2.247)		1.565 (0.863 - 2.267)
	Age(44,57]			2.33 (1.607 - 3.053)		2.323 (1.6 - 3.046)			2.086 (1.35 - 2.822)		2.119 (1.384 - 2.855)
	Age(57,70]			2.784 (1.955 - 3.613)		2.79 (1.961 - 3.619)			2.081 (1.252 - 2.909)		2.143 (1.313 - 2.973)
	Education None			Ref		Ref			Ref		Ref
	Education Primary			-0.196 (-1.151 - 0.759)		-0.174 (-1.129 - 0.78)			0.185 (-1.081 - 1.452)		0.154 (-1.111 - 1.419)
	Education Secondary			-1.486 (-2.462 - -0.51)		-1.463 (-2.439 - -0.488)			0.122 (-1.154 - 1.399)		0.134 (-1.139 - 1.407)
	Education Tertiary			-2.233 (-3.448 - -1.017)		-2.208 (-3.423 - -0.993)			-0.824 (-2.321 - 0.674)		-0.752 (-2.248 - 0.743)
	Random effects
	City	0.522295	0.515758	0.372029	0.464441	0.319534	0.0879282	0.0816294	0.0097079	0.0420864	2.18923e-07
	Residuals	27.0713	27.063	24.9832	27.0699	24.9909	18.1502	18.1543	17.4069	18.1342	17.3861
	ICC	0.0189281	0.0187013	0.0146727	0.0168677	0.0126246	0.00482112	0.0044763	0.000557394	0.00231545	1.25918e-08
	Adjustment
	AIC	9176.88	9178.29	9070.67	9177.66	9069.83	5895.82	5897.8	5865.36	5894.95	5863.58
	BIC	9192.8	9199.52	9129.06	9198.89	9128.22	5910.62	5917.53	5919.63	5914.69	5917.85
	logLik	-4585.44	-4585.15	-4524.34	-4584.83	-4523.92	-2944.91	-2944.9	-2921.68	-2943.48	-2920.79
Colombia	Fixed effects
	(Intercept)	25.964 (25.591 - 26.337)	27.103 (24.905 - 29.301)	25.241 (23.16 - 27.322)	26.488 (24.509 - 28.467)	25.289 (23.652 - 26.926)	25.056 (24.74 - 25.372)	26.542 (24.627 - 28.458)	24.827 (22.86 - 26.794)	25.996 (24.401 - 27.592)	24.046 (22.311 - 25.781)
	City level
	Dissimilarity		-4.249 (-12.333 - 3.835)	-6.479 (-13.726 - 0.769)				-5.538 (-12.592 - 1.515)	-7.458 (-14.42 - -0.495)
	Isolation				-1.637 (-7.713 - 4.438)	-7.924 (-14.107 - -1.741)				-2.996 (-7.986 - 1.995)	-4.52 (-10.816 - 1.775)
	Poverty			3.287 (0.302 - 6.272)		5.551 (2.07 - 9.032)			1.613 (-1.204 - 4.431)		2.43 (-1.181 - 6.04)
	Individual level
	Age[18,30]			Ref		Ref			Ref		Ref
	Age(31,44]			2.077 (1.588 - 2.565)		2.064 (1.575 - 2.553)			2.221 (1.672 - 2.77)		2.192 (1.643 - 2.74)
	Age(44,57]			4.023 (3.413 - 4.633)		4.017 (3.408 - 4.627)			1.765 (1.107 - 2.423)		1.731 (1.071 - 2.39)
	Age(57,70]			3.587 (2.833 - 4.34)		3.581 (2.828 - 4.334)			1.897 (1.117 - 2.677)		1.869 (1.089 - 2.649)
	Education None			Ref		Ref			Ref		Ref
	Education Primary			-0.356 (-0.962 - 0.249)		-0.372 (-0.977 - 0.234)			0.371 (-0.3 - 1.042)		0.307 (-0.363 - 0.977)
	Education Secondary			-0.806 (-1.436 - -0.176)		-0.837 (-1.467 - -0.207)			0.53 (-0.172 - 1.231)		0.465 (-0.235 - 1.165)
	Education Tertiary			-1.036 (-1.921 - -0.151)		-1.044 (-1.929 - -0.159)			1.184 (0.204 - 2.165)		1.133 (0.152 - 2.114)
	Random effects
	City	0.381076	0.357859	0.234299	0.372424	0.151651	0.182258	0.145532	0.118866	0.149971	0.147346
	Residuals	23.5975	23.5927	20.7548	23.597	20.765	17.9882	17.9769	17.0025	17.9876	17.0143
	ICC	0.0158924	0.0149416	0.0111629	0.0155374	0.00725026	0.0100305	0.00803047	0.00694254	0.00826849	0.00858575
	Adjustment
	AIC	11937.2	11938.2	11694.8	11939	11692.2	7615.97	7615.66	7554.84	7616.63	7557.06
	BIC	11954	11960.5	11756.3	11961.3	11753.7	7631.54	7636.42	7611.94	7637.4	7614.15
	logLik	-5965.61	-5965.09	-5836.39	-5965.48	-5835.08	-3804.99	-3803.83	-3766.42	-3804.32	-3767.53
Mexico	Fixed effects
	(Intercept)	29.223 (29.017 - 29.429)	29.086 (27.979 - 30.193)	29.601 (27.721 - 31.482)	29.099 (28.122 - 30.077)	28.644 (27.542 - 29.747)	27.898 (27.71 - 28.086)	27.951 (26.955 - 28.948)	27.217 (25.429 - 29.005)	27.981 (27.078 - 28.884)	26.224 (25.133 - 27.316)
	City level
	Dissimilarity		0.54 (-3.754 - 4.833)	-1.587 (-6.078 - 2.904)				-0.209 (-4.059 - 3.641)	-2.048 (-6.254 - 2.158)
	Isolation				0.902 (-6.084 - 7.889)	5.91 (-1.543 - 13.363)				-0.612 (-7.138 - 5.914)	3.703 (-3.59 - 10.996)
	Poverty			-3.533 (-5.795 - -1.271)		-4.101 (-6.395 - -1.808)			-1.781 (-3.98 - 0.418)		-1.863 (-4.111 - 0.385)
	Individual level
	Age[18,30]			Ref		Ref			Ref		Ref
	Age(31,44]			2.728 (2.479 - 2.978)		2.727 (2.478 - 2.977)			2.32 (2.071 - 2.57)		2.323 (2.073 - 2.573)
	Age(44,57]			3.531 (3.246 - 3.816)		3.532 (3.246 - 3.817)			2.388 (2.113 - 2.663)		2.389 (2.114 - 2.664)
	Age(57,70]			3.194 (2.827 - 3.56)		3.194 (2.827 - 3.56)			1.825 (1.482 - 2.168)		1.826 (1.483 - 2.169)
	Education None			Ref		Ref			Ref		Ref
	Education Primary			-0.169 (-0.466 - 0.128)		-0.161 (-0.458 - 0.136)			0.512 (0.204 - 0.82)		0.52 (0.212 - 0.829)
	Education Secondary			-1.047 (-1.395 - -0.699)		-1.04 (-1.388 - -0.691)			0.712 (0.359 - 1.065)		0.72 (0.366 - 1.073)
	Education Tertiary			-1.874 (-2.331 - -1.416)		-1.869 (-2.327 - -1.412)			1.241 (0.824 - 1.657)		1.243 (0.826 - 1.659)
	Random effects
	City	0.581363	0.580119	0.495668	0.576873	0.455545	0.435311	0.434842	0.417208	0.436637	0.41246
	Residuals	34.599	34.5992	31.9253	34.6	31.9316	23.9424	23.9424	22.721	23.9419	22.7221
	ICC	0.0165252	0.0164904	0.0152885	0.0163992	0.0140656	0.0178569	0.017838	0.0180311	0.0179107	0.0178287
	Adjustment
	AIC	78138.5	78140.4	77166.9	78140.4	77165	53249	53251	52802.6	53251	52802.5
	BIC	78160.7	78170.1	77248.4	78170.1	77246.5	53270.3	53279.4	52880.5	53279.3	52880.4
	logLik	-39066.3	-39066.2	-38572.4	-39066.2	-38571.5	-26621.5	-26621.5	-26390.3	-26621.5	-26390.2

## Sheet: Table S3
Table S2: Continuous response linear mixed model coefficients for the null, explanatory variable only and complete model, without sex stratification.
		Females
		Null model	Dissimilarity	Dissimilarity adj. City + Indiv	Isolation	Isolation adj. City + Indiv
Brazil	Fixed effects
	(Intercept)	26.835 ( 26.674 - 26.997 ) *	27.272 ( 25.953 - 28.592 ) *	26.164 ( 24.963 - 27.365 ) *	26.816 ( 26.075 - 27.557 ) *	25.589 ( 24.738 - 26.44 ) *
	City level
	Dissimilarity		-1.344 ( -5.375 - 2.686 )	-2.565 ( -6.693 - 1.562 )
	Isolation				0.044 ( -1.565 - 1.652 )	-0.637 ( -4.614 - 3.34 )
	Poverty			0.633 ( -0.972 - 2.238 )		0.727 ( -3.183 - 4.636 )
	Individual level
	Age[18,30]			Ref		Ref
	Age(31,44]			1.898 ( 1.762 - 2.033 ) *		1.897 ( 1.761 - 2.033 ) *
	Age(44,57]			2.342 ( 2.19 - 2.493 ) *		2.341 ( 2.189 - 2.492 ) *
	Age(57,70]			2.348 ( 2.166 - 2.529 ) *		2.346 ( 2.165 - 2.528 ) *
	Education None			Ref		Ref
	Education Primary			-0.026 ( -0.192 - 0.14 )		-0.026 ( -0.192 - 0.14 )
	Education Secondary			-0.127 ( -0.28 - 0.027 )		-0.127 ( -0.281 - 0.027 )
	Education Tertiary			-0.668 ( -0.851 - -0.484 ) *		-0.669 ( -0.852 - -0.486 ) *
	Random effects
	City	0.158739	0.155615	0.119741	0.158743	0.127234
	Residuals	24.7912	24.7912	23.7628	24.7912	23.7628
	ICC	0.00636231	0.00623785	0.00501373	0.00636248	0.00532583
	Adjustment
	AIC	196265	196267	194901	196267	194903
	BIC	196290	196300	194994	196301	194995
	logLik	-98129.6	-98129.4	-97439.7	-98129.6	-97440.4
Chile	Fixed effects
	(Intercept)	28.074 ( 27.794 - 28.354 ) *	27.474 ( 25.681 - 29.266 ) *	26.79 ( 24.958 - 28.621 ) *	27.119 ( 26.09 - 28.149 ) *	26.514 ( 25.216 - 27.812 ) *
	City level
	Dissimilarity		2.381 ( -4.665 - 9.427 )	1.868 ( -5.145 - 8.882 )
	Isolation				4.753 ( -0.277 - 9.782 )	6.082 ( -1.15 - 13.314 )
	Poverty			1.013 ( -5.977 - 8.003 )		-4.239 ( -13.628 - 5.149 )
	Individual level
	Age[18,30]			Ref		Ref
	Age(31,44]			1.523 ( 1.01 - 2.035 ) *		1.526 ( 1.013 - 2.038 ) *
	Age(44,57]			2.233 ( 1.707 - 2.759 ) *		2.235 ( 1.71 - 2.761 ) *
	Age(57,70]			2.467 ( 1.867 - 3.066 ) *		2.482 ( 1.883 - 3.081 ) *
	Education None			Ref		Ref
	Education Primary			-0.313 ( -1.067 - 0.44 )		-0.305 ( -1.058 - 0.448 )
	Education Secondary			-1.111 ( -1.875 - -0.347 ) *		-1.09 ( -1.854 - -0.326 ) *
	Education Tertiary			-1.979 ( -2.914 - -1.044 ) *		-1.952 ( -2.887 - -1.017 ) *
	Random effects
	City	0.14391	0.148456	0.0990206	0.101962	0.0674822
	Residuals	23.6477	23.6413	22.194	23.639	22.1922
	ICC	0.00604877	0.00624033	0.00444177	0.00429475	0.00303159
	Adjustment
	AIC	15126.9	15128.5	14981.1	15125.7	14978.8
	BIC	15144.4	15151.8	15045.2	15149	15042.9
	logLik	-7560.46	-7560.24	-7479.55	-7558.86	-7478.4
Colombia	Fixed effects
	(Intercept)	25.598 ( 25.287 - 25.908 ) *	26.99 ( 25.244 - 28.736 ) *	25.203 ( 23.477 - 26.928 ) *	26.282 ( 24.658 - 27.906 ) *	24.826 ( 23.318 - 26.333 ) *
	City level
	Dissimilarity		-5.173 ( -11.574 - 1.227 )	-7.075 ( -13.121 - -1.029 ) *
	Isolation				-2.131 ( -7.101 - 2.838 )	-6.527 ( -12.352 - -0.701 ) *
	Poverty			2.61 ( 0.075 - 5.146 ) *		4.348 ( 1.061 - 7.635 ) *
	Individual level
	Age[18,30]			Ref		Ref
	Age(31,44]			2.155 ( 1.784 - 2.526 ) *		2.143 ( 1.772 - 2.514 ) *
	Age(44,57]			3.088 ( 2.632 - 3.544 ) *		3.072 ( 2.616 - 3.528 ) *
	Age(57,70]			2.9 ( 2.346 - 3.454 ) *		2.891 ( 2.337 - 3.445 ) *
	Education None			Ref		Ref
	Education Primary			-0.171 ( -0.628 - 0.286 )		-0.192 ( -0.649 - 0.265 )
	Education Secondary			-0.361 ( -0.837 - 0.115 )		-0.387 ( -0.863 - 0.09 )
	Education Tertiary			-0.157 ( -0.825 - 0.511 )		-0.175 ( -0.843 - 0.493 )
	Random effects
	City	0.295056	0.248562	0.195886	0.279236	0.194881
	Residuals	21.5725	21.5696	19.8228	21.5721	19.8256
	ICC	0.0134929	0.0113925	0.00978518	0.0127789	0.00973408
	Adjustment
	AIC	19604.5	19604.1	19336.6	19605.8	19337
	BIC	19622.8	19628.5	19403.8	19630.2	19404.2
	logLik	-9799.25	-9798.04	-9657.31	-9798.9	-9657.52
Mexico	Fixed effects
	(Intercept)	28.667 ( 28.495 - 28.84 ) *	28.67 ( 27.755 - 29.585 ) *	28.644 ( 27.065 - 30.223 ) *	28.651 ( 27.834 - 29.468 ) *	27.776 ( 26.846 - 28.705 ) *
	City level
	Dissimilarity		-0.01 ( -3.57 - 3.551 )	-1.696 ( -5.469 - 2.077 )
	Isolation				0.119 ( -5.69 - 5.929 )	4.092 ( -2.297 - 10.481 )
	Poverty			-2.694 ( -4.609 - -0.778 ) *		-2.969 ( -4.95 - -0.987 ) *
	Individual level
	Age[18,30]			Ref		Ref
	Age(31,44]			2.591 ( 2.411 - 2.772 ) *		2.592 ( 2.411 - 2.772 ) *
	Age(44,57]			3.085 ( 2.882 - 3.288 ) *		3.085 ( 2.882 - 3.289 ) *
	Age(57,70]			2.578 ( 2.32 - 2.836 ) *		2.578 ( 2.32 - 2.836 ) *
	Education None			Ref		Ref
	Education Primary			0.002 ( -0.215 - 0.22 )		0.007 ( -0.211 - 0.225 )
	Education Secondary			-0.441 ( -0.694 - -0.187 ) *		-0.437 ( -0.69 - -0.183 ) *
	Education Tertiary			-0.649 ( -0.965 - -0.333 ) *		-0.648 ( -0.964 - -0.332 ) *
	Random effects
	City	0.467546	0.467523	0.413355	0.46718	0.399763
	Residuals	30.5664	30.5664	28.727	30.5664	28.7287
	ICC	0.0150656	0.0150649	0.014185	0.015054	0.0137241
	Adjustment
	AIC	131973	131975	130678	131975	130677
	BIC	131997	132007	130765	132007	130765
	logLik	-65983.6	-65983.6	-65327.9	-65983.6	-65327.5

## Sheet: Table S4
Table S3: Continuous response linear mixed model p-values for the null, explanatory variable only and complete model, stratified by sex.
		Females					Males
		Null model	Dissimilarity	Dissimilarity adj. City + Indiv	Isolation	Isolation adj. City + Indiv	Null model	Dissimilarity	Dissimilarity adj. City + Indiv	Isolation	Isolation adj. City + Indiv
Brazil	Fixed effects
	(Intercept)	0.000 *	0.000 *	0.000 *	0.000 *	0.000 *	0.000 *	0.000 *	0.000 *	0.000 *	0.000 *
	City level
	Dissimilarity		0.8437	0.3772				0.2016	0.1085
	Isolation				0.4883	0.721				0.2227	0.1059
	Poverty			0.4492		0.8428			0.4822		0.1411
	Individual level
	Age[18,30]			Ref		Ref			Ref		Ref
	Age(31,44]			0.000 *		0.000 *			0.000 *		0.000 *
	Age(44,57]			0.000 *		0.000 *			0.000 *		0.000 *
	Age(57,70]			0.000 *		0.000 *			0.000 *		0.000 *
	Education None			Ref		Ref			Ref		Ref
	Education Primary			0.1348		0.1338			0.0839		0.0826
	Education Secondary			0.000 *		0.000 *			0.000 *		0.000 *
	Education Tertiary			0.000 *		0.000 *			0.000 *		0.000 *
Chile	Fixed effects
	(Intercept)	0.000 *	0.000 *	0.000 *	0.000 *	0.000 *	0.000 *	0.000 *	0.000 *	0.000 *	0.000 *
	City level
	Dissimilarity		0.4459	0.3757				0.8775	0.529
	Isolation				0.2621	0.1932				0.0824	0.1332
	Poverty			0.7689		0.3378			0.2502		0.6519
	Individual level
	Age[18,30]			Ref		Ref			Ref		Ref
	Age(31,44]			0.000 *		0.000 *			0.000 *		0.000 *
	Age(44,57]			0.000 *		0.000 *			0.000 *		0.000 *
	Age(57,70]			0.000 *		0.000 *			0.000 *		0.000 *
	Education None			Ref		Ref			Ref		Ref
	Education Primary			0.6882		0.7203			0.7741		0.8116
	Education Secondary			0.0028 *		0.0033 *			0.8509		0.8366
	Education Tertiary			3e-04 *		4e-04 *			0.2811		0.3241
Colombia	Fixed effects
	(Intercept)	0.000 *	0.000 *	0.000 *	0.000 *	0.000 *	0.000 *	0.000 *	0.000 *	0.000 *	0.000 *
	City level
	Dissimilarity		0.3029	0.0797				0.1238	0.0358 *
	Isolation				0.5973	0.0120 *				0.2394	0.1593
	Poverty			0.0309 *		0.0018 *			0.2617		0.1872
	Individual level
	Age[18,30]			Ref		Ref			Ref		Ref
	Age(31,44]			0.000 *		0.000 *			0.000 *		0.000 *
	Age(44,57]			0.000 *		0.000 *			0.000 *		0.000 *
	Age(57,70]			0.000 *		0.000 *			0.000 *		0.000 *
	Education None			Ref		Ref			Ref		Ref
	Education Primary			0.2489		0.2286			0.2785		0.3689
	Education Secondary			0.0122 *		0.0092 *			0.1388		0.1928
	Education Tertiary			0.0218 *		0.0207 *			0.0179 *		0.0236 *
Mexico	Fixed effects
	(Intercept)	0.000 *	0.000 *	0.000 *	0.000 *	0.000 *	0.000 *	0.000 *	0.000 *	0.000 *	0.000 *
	City level
	Dissimilarity		0.8054	0.4886				0.9152	0.3399
	Isolation				0.8002	0.1201				0.8542	0.3196
	Poverty			0.0022 *		5e-04 *			0.1124		0.1044
	Individual level
	Age[18,30]			Ref		Ref			Ref		Ref
	Age(31,44]			0.000 *		0.000 *			0.000 *		0.000 *
	Age(44,57]			0.000 *		0.000 *			0.000 *		0.000 *
	Age(57,70]			0.000 *		0.000 *			0.000 *		0.000 *
	Education None			Ref		Ref			Ref		Ref
	Education Primary			0.264		0.2873			0.0011 *		9e-04 *
	Education Secondary			0.000 *		0.000 *			1e-04 *		1e-04 *
	Education Tertiary			0.000 *		0.000 *			0.000 *		0.000 *
